# Supplementary material for: Cortactin Contributes to Activity-Dependent Modulation of Spine Actin Dynamics and Spatial Memory Formation
Source: Cells. 2021 Jul 20;10(7):1835. doi: 10.3390/cells10071835 (PMC8303107; doi:10.3390/cells10071835)
Supplement: Supplementary file 1 [file cells-10-01835-s001.zip]

Archive with 1 entries (1 files):
- cells-1282109-supplementary.pdf
